# Supplementary material for: A logistic regression analysis of risk factors in ME/CFS pathogenesis
Source: BMC Neurol. 2019 Nov 7;19:275. doi: 10.1186/s12883-019-1468-2 (PMC6839177; doi:10.1186/s12883-019-1468-2)
Supplement: Supplementary file 1 — Additional file 1. Participant Questionnaires. [file 12883_2019_1468_MOESM1_ESM.zip]

Archive with 2 entries (2 files):
- Participant Quest BASELINE HC R3.docx
- Participant Quest BASELINE CASES ME&MSR3.docx
